# Supplementary material for: Physicians’ Attitudes Toward Euthanasia in Türkiye: A Cross-Sectional Survey of Ethical Heterogeneity and Decision-Making Patterns
Source: Healthcare (Basel). 2026 Jun 2;14(11):1554. doi: 10.3390/healthcare14111554 (PMC13257177; doi:10.3390/healthcare14111554)
Supplement: Supplementary file 1 [file healthcare-14-01554-s001.zip]

Archive with 1 entries (1 files):
- healthcare-4280414-supplementary.pdf
